# Supplementary material for: Breast Cancer Family History and Behavioral Health Intentions: An Esteem-Relevant Mechanism Informed by the Terror Management Health Model
Source: Curr Oncol. 2025 Sep 28;32(10):544. doi: 10.3390/curroncol32100544 (PMC12563849; doi:10.3390/curroncol32100544)
Supplement: Supplementary file 1 [file curroncol-32-00544-s001.zip]

Archive with 1 entries (1 files):
- curroncol-3817071-supplementary.pdf
